# Supplementary material for: Genome-Wide Identification and Expression Analysis of the bHLH Transcription Factor Family in Wintersweet (Chimonanthus praecox)
Source: Int J Mol Sci. 2023 Aug 30;24(17):13462. doi: 10.3390/ijms241713462 (PMC10487621; doi:10.3390/ijms241713462)
Supplement: Supplementary file 1 [file ijms-24-13462-s001.zip]

Archive with 2 entries (2 files):
- Supplementary figures.pdf
- Supplementary tables.xls
